# Supplementary material for: Selective inhibition of long isoforms of phosphodiesterase 4D mitigates liver fibrosis in mouse models
Source: J Clin Invest. 2025 Nov 6;136(1):e182571. doi: 10.1172/JCI182571 (PMC12721886; doi:10.1172/JCI182571)
Supplement: Supporting data values [file jci-136-182571-s215.xlsx]

## Sheet: Fig. 1A
Col1a1			Acta2
Sham	BDL		Sham	BDL
0.8	4.69		0.65	1.34
0.89	3.64		1	0.78
1.05	2.08		1.04	1.67
1	3.63		1.02	1.08
0.8	1.73		1.07	1.28
	4.47			0.84
	4.97			1.82
	6.27			1.66
	7.83			1.5
	9.87			2.28

## Sheet: Fig. 1B
Pde4d
Sham	BDL
0.56	1.96
1	2.07
1.31	1.78
0.25	1.74
1.18	0.98
	1.59
	1.24
	2.08
	2.72
	3.83

## Sheet: Fig. 1C
PDE4D	Col1a1
0.56	0.8
1	0.89
1.31	1.05
0.25	1
1.18	0.8
1.96	4.69
2.07	3.64
1.78	2.08
1.78	3.63
0.98	1.73
1.59	4.47
1.24	4.77
2.08	6.27
2.72	7.83
3.83	9.87

## Sheet: Fig. 1D
Pde4d
Corn oil	CCL4
0.64	1.96
0.8	2.77
1.13	3.39
1	3.5
0.84	4.75
1.06	1.98
	1.17
	3.53

## Sheet: Fig. 1G
Healthy control	Healthy obese	steatosis	Steatohepatitis
5.86122	5.55772	5.14668	5.78859
5.24913	5.65167	5.09237	5.30678
5.49175	5.33915	5.2637	5.81991
4.97909	5.65048	5.08289	5.05377
5.6831	5.65594	4.68668	5.18733
5.42101	5.10117	5.1386	5.4163
4.78298	5.47103	5.35289	5.39795
5.27782	5.50913	5.39209	5.19524
5.41732	5.6145	5.50324	6.01059
5.49296	5.51256	5.39462	5.77019
6.35757	5.41089	5.58258	5.33053
5.49917	4.91616	5.25549	5.52337
5.77093	5.32076	5.54252	5.95693
5.46148	5.08846	5.45724	5.73925
	5.02742		5.3532
	5.24351		5.43538
	5.44939		5.93486
	5.17869		5.50057
	5.61978
	5.30578
	5.64379
	5.3462
	5.77382
	6.10793
	5.18737
	5.67772
	5.0009

## Sheet: Fig. 1H
Normal	cirrosis
-0.53517	0.12439
-0.51481	-0.18985
-0.52112	1.74096
-0.3996	1.10522
-0.46919	0.02326
0.14379	1.1366
-0.50381	0.49052
-0.50406	0.07547
-0.28485	1.57588
-0.42099	1.85941
-0.59315	0.41234
-0.24377	0.70101
-0.39115	0.69809
0.08232	0.57196
-0.20498	1.84279
-0.29214	0.59684
0.9632	1.31687
-0.45422	0.98864
-0.16643	1.08964
	1.52186
	1.77301
	1.68751
	0.64801
	1.10659
	0.88393
	0.57623
	0.41269
	-0.138
	0.95685
	1.52151
	0.25646
	1.15826
	0.03476
	0.45004
	0.4351
	0.70854
	0.21788
	0.93365
	1.81043
	0.39707
	1.55088
	0.60792
	0.53234
	-0.04591
	1.2855
	0.45415
	1.02177
	0.87222
	1.18938
	0.64814
	-0.16299
	-0.03293
	0.36977
	0.49111
	0.03978
	0.10469
	0.23571
	0.77927

## Sheet: Fig. 1I
PDE4D	Col1a1
-0.53517	1.04405
-0.51481	1.04097
-0.52112	-0.19522
-0.3996	-0.22652
-0.46919	0.14912
0.14379	1.40816
-0.50381	-0.56274
-0.50406	-0.24173
-0.28485	0.30512
-0.42099	-0.8512
-0.59315	0.10185
-0.24377	1.69695
-0.39115	-1.48657
0.08232	-0.56849
-0.20498	0.10495
-0.29214	1.57978
0.9632	-0.41708
-0.45422	-0.51828
-0.16643	0.38526
0.12439	2.62022
-0.18985	1.17486
1.74096	3.23555
1.10522	2.00405
0.02326	0.81581
1.1366	2.04273
0.49052	4.59321
0.07547	1.68796
1.57588	1.80821
1.85941	2.8684
0.41234	2.15003
0.70101	3.95822
0.69809	1.06849
0.57196	2.65542
1.84279	3.35063
0.59684	2.02237
1.31687	2.83224
0.98864	2.8566
1.08964	1.15258
1.52186	1.79475
1.77301	2.3014
1.68751	2.95091
0.64801	2.36829
1.10659	2.71824
0.88393	2.06343
0.57623	2.63368
0.41269	2.02185
-0.138	2.88988
0.95685	3.66417
1.52151	1.51489
0.25646	1.12391
1.15826	1.3091
0.03476	3.4968
0.45004	2.18108
0.4351	2.31847
0.70854	1.27881
0.21788	3.39575
0.93365	2.36415
1.81043	3.38198
0.39707	1.78449
1.55088	2.09861
0.60792	2.4193
0.53234	1.6708
-0.04591	1.22202
1.2855	2.06898
0.45415	1.20403
1.02177	1.82897
0.87222	1.48409
1.18938	3.12945
0.64814	1.8942
-0.16299	2.03995
-0.03293	0.81234
0.36977	2.93518
0.49111	0.99051
0.03978	1.06573
0.10469	4.78849
0.23571	1.82968
0.77927	2.26865

## Sheet: Fig. 2A
Col1a1			Acta2			Pde4b			Pde4d
Hepatocyte	HSC		Hepatocyte	HSC		Hepatocyte	HSC		Hepatocyte	HSC
163.08	699.21		0	182.33		9.71	1		1	328.53
0.19	713.96		0.96	174.87		5.42	0.84		0.59	430.57
3.24	704.1		13.27	171.31		11.71	0.87		0.95	504.89
122.75	718.94		0	183.63		4.92	1.36		0.58	415.9
0.3	630.17		1	179.82		9.78	0.55		0.41	497.96
1	704.1		13.54	192.7		7.57	1.13		0.48	511.96

## Sheet: Fig. 2C
Day	Pde4d			pde4b			pde4c
0	0.66	1.08	1	0.49	1	0.55	1	1.14	0.68
1	7.71	6.99	6.57	1.23	0.95	0.87	0.78	0.89	0.45
3	5.41	6.44	4.37	2.92	3.21	3.95	1.15	0.48	1.36
7	3.02	2.82	3.42	2.07	2.16	1.16	1.31	1.24	0.81

## Sheet: Fig. 2D
Day	Col1a1
0	0.73	1	1.05
1	5.68	4.57	6.48
3	12.26	12.52	14.09
7	10.31	12.87	13.99

[truncated: 52 more sheets: Fig. 2E, Fig. 2F, Fig. 3B, Fig. 3C, Fig. 3I, Fig. 3K, Fig. 4A, Fig. 4C, Fig. 4D, Fig. 4K, Fig. 4L, Fig. 5D, Fig. 5E, Fig. 5G, Fig. 5H, Fig. 5I, Fig. 5L, Fig. 5M, Fig. 5N, Fig. 6A …]
